# Supplementary material for: The distinctive mechanical and structural signatures of residual force enhancement in myofibers
Source: Proc Natl Acad Sci U S A. 2024 Dec 16;121(52):e2413883121. doi: 10.1073/pnas.2413883121 (PMC11670058; doi:10.1073/pnas.2413883121)
Supplement: Supplementary file 2 — Dataset S01 (XLSX) [file pnas.2413883121.sd01.xlsx]

## Sheet: Passive_Stiff_Data
ID	Genotype	Treatment	SL (um)	post Stiff (% Pre)
1	Het	TEV	3	0.904959			Data used to generate Figur 1D and Table S1.
2	Het	TEV	2.7	0.544318
3	Het	TEV	2.7	0.615894
4	Het	TEV	2.7	0.476744
5	Het	TEV	3	0.860153
6	Het	TEV	3	0.932646
7	Het	TEV	3	0.816092
8	Het	TEV	2.7	0.566462
9	Het	TEV	2.7	0.685714
10	Het	TEV	2.7	0.631148
11	Het	TEV	2.7	0.638353
12	Het	TEV	2.7	0.798387
13	Het	TEV	2.7	0.740113
14	Het	TEV	3	0.647287
15	Het	TEV	3	0.819512
16	Het	TEV	2.7	0.740741
17	Het	TEV	2.7	0.913043
18	Het	TEV	3	0.85134
19	Het	TEV	3	0.808777
20	Het	TEV	3	0.798206
21	Het	TEV	2.7	0.842105
22	Het	TEV	3	0.932927
23	Het	TEV	3	0.904587
24	Het	TEV	2.7	0.795918
25	Het	TEV	3	0.854305
26	Het	TEV	2.7	0.815752
27	Het	TEV	2.7	0.602564
28	Het	TEV	2.7	0.808642
29	Het	TEV	2.7	0.668813
30	Het	TEV	2.7	0.879239
31	Het	TEV	2.7	0.713697
32	Het	TEV	2.7	0.782941
33	Het	TEV	2.7	0.843494
34	Het	TEV	2.7	0.5856
35	Het	TEV	2.7	0.763788
36	Het	TEV	2.7	0.735795
37	Het	TEV	2.7	0.642578
38	Het	TEV	2.7	0.80512
39	Het	TEV	2.7	0.824838
40	Het	TEV	2.7	0.736842
41	Het	TEV	2.7	0.788455
42	Het	TEV	2.7	0.674497
43	Het	TEV	2.7	0.539519

## Sheet: Tension_Data
ID	Condition	Treatment	Norm Force (%Pre 2.7 ISO)	RFE (% IsoShort Active Reference)	Post RFE (% Matched Pre)
1	2.7 Pass	Pre	0.290503				Data presented here was used to generate Figures 1E, 1G, and Table S4
1	2.7 Pass	Post	0.21648
1	3.0 Pass	Pre	0.796089
1	3.0 Pass	Post	0.717877
1	2.7 Iso	Pre	1
1	2.7 Iso	Post	0.554469
1	3.0 Iso	Pre	0.363128
1	3.0 Iso	Post	0.307263
1	RFE	Pre	0.418994	0.0558659	0.75
1	RFE	Post	0.349162	0.0418994
2	2.7 Pass	Pre	0.507716
2	2.7 Pass	Post	0.398148
2	3.0 Pass	Pre	1.18827
2	3.0 Pass	Post	1.11111
2	2.7 Iso	Pre	1
2	2.7 Iso	Post	0.552469
2	3.0 Iso	Pre	0.598765
2	3.0 Iso	Post	0.506173
2	RFE	Pre	0.895062	0.296296	0.776042
2	RFE	Post	0.736111	0.229938
3	2.7 Pass	Pre	0.316456
3	2.7 Pass	Post	0.181013
3	3.0 Pass	Pre	0.803797
3	3.0 Pass	Post	0.796203
3	2.7 Iso	Pre	1
3	2.7 Iso	Post	0.627848
3	3.0 Iso	Pre	0.563291
3	3.0 Iso	Post	0.494937
3	RFE	Pre	1.00633	0.443038	0.742857
3	RFE	Post	0.824051	0.329114
4	2.7 Pass	Pre	0.463032
4	2.7 Pass	Post	0.288275
4	3.0 Pass	Pre	1.059
4	3.0 Pass	Post	1.02315
4	2.7 Iso	Pre	1
4	2.7 Iso	Post	0.454817
4	3.0 Iso	Pre	0.505601
4	3.0 Iso	Post	0.403286
4	RFE	Pre	0.57879	0.0731889	0.336735
4	RFE	Post	0.427931	0.0246453
5	2.7 Pass	Pre	0.381053
5	2.7 Pass	Post	0.288421
5	3.0 Pass	Pre	1.40842
5	3.0 Pass	Post	1.36421
5	2.7 Iso	Pre	1
5	2.7 Iso	Post	0.456842
5	3.0 Iso	Pre	0.465263
5	3.0 Iso	Post	0.387368
5	RFE	Pre	0.983158	0.517895	0.487805
5	RFE	Post	0.64	0.252632
6	2.7 Pass	Pre	0.0934579
6	2.7 Pass	Post	0.0841121
6	3.0 Pass	Pre	0.17757
6	3.0 Pass	Post	0.186916
6	2.7 Iso	Pre	1
6	2.7 Iso	Post	0.785047
6	3.0 Iso	Pre	0.813084
6	3.0 Iso	Post	0.64486
6	RFE	Pre	1.00935	0.196262	0.638095
6	RFE	Post	0.770093	0.125234
7	2.7 Pass	Pre	0.842105
7	2.7 Pass	Post	0.263158
7	3.0 Pass	Pre	1.64912
7	3.0 Pass	Post	1.57895
7	2.7 Iso	Pre	1
7	2.7 Iso	Post	0.859649
7	3.0 Iso	Pre	0.614035
7	3.0 Iso	Post	0.526316
7	RFE	Pre	1.40351	0.789474	0.6
7	RFE	Post	1	0.473684
8	2.7 Pass	Pre	0.122754
8	3.0 Pass	Pre	0.497006
8	2.7 Iso	Pre	1
8	3.0 Iso	Pre	0.853293
8	RFE	Pre	1.07784	0.224551
9	2.7 Pass	Pre	0.239726
9	2.7 Pass	Post	0.267123
9	3.0 Pass	Pre	0.438356
9	3.0 Pass	Post	0.40411
9	2.7 Iso	Pre	1
9	2.7 Iso	Post	0.643836
9	3.0 Iso	Pre	0.69863
9	3.0 Iso	Post	0.513699
9	RFE	Pre	0.917808	0.219178	0.3125
9	RFE	Post	0.582192	0.0684932
10	2.7 Pass	Pre	0.159574
10	2.7 Pass	Post	0.123404
10	3.0 Pass	Pre	0.329787
10	3.0 Pass	Post	0.265957
10	2.7 Iso	Pre	1
10	2.7 Iso	Post	0.680851
10	3.0 Iso	Pre	0.978723
10	3.0 Iso	Post	0.776596
10	RFE	Pre	1.17021	0.191489	0.761111
10	RFE	Post	0.92234	0.145745
11	2.7 Pass	Pre	0.288557
11	2.7 Pass	Post	0.223881
11	3.0 Pass	Pre	0.845771
11	3.0 Pass	Post	0.771144
11	2.7 Iso	Pre	1
11	2.7 Iso	Post	0.58209
11	3.0 Iso	Pre	0.736318
11	3.0 Iso	Post	0.671642
11	RFE	Pre	0.80597	0.0696517	0.571429
11	RFE	Post	0.711443	0.039801
12	2.7 Pass	Pre	0.254962
12	2.7 Pass	Post	0.150585
12	3.0 Pass	Pre	0.584733
12	3.0 Pass	Post	0.536387
12	2.7 Iso	Pre	1
12	2.7 Iso	Post	0.645802
12	3.0 Iso	Pre	0.879389
12	3.0 Iso	Post	0.687023
12	RFE	Pre	1.13282	0.253435	0.769076
12	RFE	Post	0.881934	0.194911
13	2.7 Pass	Pre	0.307639
13	2.7 Pass	Post	0.209722
13	3.0 Pass	Pre	0.656944
13	3.0 Pass	Post	0.656597
13	2.7 Iso	Pre	1
13	2.7 Iso	Post	0.570833
13	3.0 Iso	Pre	0.804514
13	3.0 Iso	Post	0.664583
13	RFE	Pre	1.11563	0.311111	0.25558
13	RFE	Post	0.744097	0.0795139
14	2.7 Pass	Pre	0.24118
14	2.7 Pass	Post	0.13855
14	3.0 Pass	Pre	0.57152
14	3.0 Pass	Post	0.481078
14	2.7 Iso	Pre	1
14	2.7 Iso	Post	0.568954
14	3.0 Iso	Pre	0.801155
14	3.0 Iso	Post	0.705581
14	RFE	Pre	1.03977	0.238614	0.650538
14	RFE	Post	0.860808	0.155228
15	2.7 Pass	Pre	0.374046
15	2.7 Pass	Post	0.282188
15	3.0 Pass	Pre	0.776081
15	3.0 Pass	Post	0.602036
15	2.7 Iso	Pre	1
15	3.0 Iso	Post	0.648601
15	RFE	Pre	0.83028	0.0671756
16	2.7 Pass	Pre	0.218795
16	3.0 Pass	Pre	0.453551
16	3.0 Pass	Post	0.369799
16	2.7 Iso	Pre	1
16	2.7 Iso	Post	0.798422
16	3.0 Iso	Pre	0.917504
16	3.0 Iso	Post	0.915172
16	RFE	Pre	1.27529	0.357783	0.718296
16	RFE	Post	1.17217	0.256994
17	2.7 Pass	Pre	0.204901
17	2.7 Pass	Post	0.0915264
17	3.0 Pass	Pre	0.266017
17	3.0 Pass	Post	0.161205
17	2.7 Iso	Pre	1
17	2.7 Iso	Post	0.844405
17	3.0 Iso	Pre	0.987304
17	3.0 Iso	Post	0.934455
17	RFE	Pre	1.09832	0.111013	0.643617
17	RFE	Post	1.0059	0.0714497
18	2.7 Pass	Pre	0.217767
18	2.7 Pass	Post	0.156931
18	3.0 Pass	Pre	0.457311
18	3.0 Pass	Post	0.473211
18	2.7 Iso	Pre	1
18	2.7 Iso	Post	0.581403
18	3.0 Iso	Pre	0.752506
18	3.0 Iso	Post	0.5458
18	RFE	Pre	1.02178	0.269271	0.58665
18	RFE	Post	0.703768	0.157968
19	2.7 Pass	Pre	0.30262
19	2.7 Pass	Post	0.273261
19	3.0 Pass	Pre	0.504743
19	3.0 Pass	Post	0.524164
19	2.7 Iso	Pre	1
19	2.7 Iso	Post	0.735095
19	3.0 Iso	Pre	0.934282
19	3.0 Iso	Post	0.686314
19	RFE	Pre	1.36066	0.426378	0.552966
19	RFE	Post	0.922087	0.235772
20	2.7 Pass	Pre	0.145617
20	2.7 Pass	Post	0.121815
20	3.0 Pass	Pre	0.318118
20	3.0 Pass	Post	0.294035
20	2.7 Iso	Pre	1
20	2.7 Iso	Post	0.662279
20	3.0 Iso	Pre	0.953514
20	3.0 Iso	Post	0.782694
20	RFE	Pre	1.20414	0.25063	0.255866
20	RFE	Post	0.846822	0.0641277
21	2.7 Pass	Pre	0.388
21	3.0 Pass	Pre	0.7712
21	2.7 Iso	Pre	1
21	3.0 Iso	Pre	0.7424
21	RFE	Pre	0.9944	0.252
22	2.7 Pass	Pre	0.416378
22	2.7 Pass	Post	0.269497
22	3.0 Pass	Pre	0.753899
22	3.0 Pass	Post	0.781629
22	2.7 Iso	Pre	1
22	2.7 Iso	Post	0.510399
22	3.0 Iso	Pre	0.69844
22	3.0 Iso	Post	0.756499
22	RFE	Pre	1.17894	0.480503	0.396754
22	RFE	Post	0.94714	0.190641
23	2.7 Pass	Pre	0.469314
23	2.7 Pass	Post	0.211449
23	3.0 Pass	Pre	0.546674
23	3.0 Pass	Post	0.433213
23	2.7 Iso	Pre	1
23	2.7 Iso	Post	0.453842
23	3.0 Iso	Pre	0.70655
23	3.0 Iso	Post	0.649819
23	RFE	Pre	1.10572	0.399175	0.542636
23	RFE	Post	0.866426	0.216606
24	2.7 Pass	Pre	0.292929
24	3.0 Pass	Pre	0.505051
24	2.7 Iso	Pre	1
24	3.0 Iso	Pre	0.79596
24	RFE	Pre	1.09444	0.298485
25	2.7 Pass	Pre	0.545455
25	2.7 Pass	Post	0.241259
25	3.0 Pass	Pre	1.6014
25	3.0 Pass	Post	1.2028
25	2.7 Iso	Pre	1
25	2.7 Iso	Post	0.472028
25	3.0 Iso	Pre	0.440559
25	3.0 Iso	Post	0.258741
25	RFE	Pre	0.890559	0.45	0.38073
25	RFE	Post	0.43007	0.171329
26	2.7 Pass	Pre	0.530895
26	3.0 Pass	Pre	1.33165
26	2.7 Iso	Pre	1
27	2.7 Pass	Pre	0.651515
27	2.7 Pass	Post	0.460606
27	3.0 Pass	Pre	1.16364
27	3.0 Pass	Post	0.981818
27	2.7 Iso	Pre	1
27	2.7 Iso	Post	0.715152
27	3.0 Iso	Pre	0.839394
27	3.0 Iso	Post	0.648485
27	RFE	Pre	1.33333	0.493939	0.613497
27	RFE	Post	0.951515	0.30303
28	2.7 Pass	Pre	0.609164
28	2.7 Pass	Post	0.447439
28	3.0 Pass	Pre	1.35849
28	3.0 Pass	Post	1.22372
28	2.7 Iso	Pre	1
28	2.7 Iso	Post	0.897574
28	3.0 Iso	Pre	0.522911
28	3.0 Iso	Post	0.425876
28	RFE	Pre	1.07278	0.549865	0.45098
28	RFE	Post	0.673854	0.247978

## Sheet: TC_Xray_Data
ID	Treatment	SL	State	Condition	LS (nm)	IR	Sigma D	Sigma S	Sigma angle	M3 (nm)	IM3	M6 (nm)	IM6	T2 (nm)	IT2	T3 (nm)	IT3	M9 (nm)	IM9	A6 (nm)	IA6	A7 (nm)	IA7	Actin Monomer Spacing (2.7 nm)	Norm IM3 (QF)	N. IM3
1	Pre	2.7	Iso Active	2.7 Iso Active	41.0332	1.47848	7.51825	3.5599	0.155137	14.4291	73064.1	7.24652	10328.7	18.9802	7933.9	12.7293	8385.14	4.81516	4116.13	5.89206	7508.78	5.10944	2652.5	2.73646	1	9.73049
1	Post	2.7	Iso Active	2.7 Iso Active	43.0751	1.49347	9.23389	3.70847	0.188457	14.4091	27793.9	7.24613	5018.85	19	5833.82	12.7264	5320.43	4.796	3213.47	5.88293	5234.6				0.39832	5.30966
1	Pre	3	Iso Active	3 Iso Active	39.4673	1.42047	10.348	1.38551	0.13347	14.4587	17787	7.25076	5078.65	19.1161	6666.41	12.7555	4233.79	4.81504	3905.88	5.91117	6251.68	5.09403	1607.97	2.73613	0.41792	2.84516		Data generated from the experiments with mdm samples and presented in Figure 2, and Table 2-3. Empty data cells indicate that features could not ben modeled with accuracy (e.g., high fit error, weak reflection).
1	Post	3	Iso Active	3 Iso Active	39.6107	1.3091	10.2722	0.0001	0.192549	14.3496	3511.75	7.25256	1680.24	19.1111	2227.63	12.6765	2462.53	4.81191	2933.59	5.8875	6433.35				0.0903991	0.545867
1	Pre	3	RFE	3 RFE	37.9251	1.84571	9.35982	0.0001	0.123119	14.4561	73679.5	7.24944	14674.8	19.1216	14610	12.7708	12914.6	4.81304	4651.64	5.90974	9581.28	5.10133	1719.68	2.73793	1.17402	7.68994
1	Post	3	RFE	3 RFE	40.2497	1.55257	9.74814	0.0001	0.171902	14.4125	15320.7	7.2394	3810.87	19.0503	2786.32	12.7551	3254.99	4.81451	2610.64	5.8966	3597.24				0.285169	4.25902
2	Pre	2.7	Iso Active	2.7 Iso Active	40.1707	1.35535	8.41078	0.5038	0.151477	14.449	83830.6	7.24836	13794.6	19.1273	11935	12.7431	11502.2	4.81946	4505.75	5.90581	9966.51				1	8.41123
2	Post	2.7	Iso Active	2.7 Iso Active	40.843	1.37273	10.4507	0.0001	0.134805	14.3936	29740.2	7.23307	5074.49	19.0626	7067.02	12.7239	5820.32	4.81323	2351.62	5.89051	4018.83				0.704582	7.40021
2	Pre	3	Iso Active	3 Iso Active	38.275	1.30396	10.8748	0.0001	0.139257	14.398	31246	7.24165	6282.8	19.0438	5704.5	12.7254	4286.35	4.80351	2616.45	5.91294	3149.94				0.622593	9.91958
2	Post	3	Iso Active	3 Iso Active	38.485	1.21019	11.8404	0.0001	0.223336	14.4071	13928.7	7.2325	3082.79	19.1233	4090	12.7182	4272.57			5.90159	1833.62				0.308738	7.59628
2	Pre	3	RFE	3 RFE	37.1265	1.38884	8.60361	-0.00026	0.12872	14.4218	65666.7	7.25085	11462.5	19.0557	13667.9	12.739	10979.3	4.81361	3548.28	5.90064	8829.3				0.994431	7.43737
2	Post	3	RFE	3 RFE	38.728	1.2582	10.6933	0.0001	0.184151	14.3962	3888.31	7.2403	2040.93	19.1221	2358.61	12.6725	2438.53	4.8173	2205.16	5.89839	1129.5				0.1557	3.44251
3	Pre	2.7	Iso Active	2.7 Iso Active	38.9954	1.34409	7.16766	0.33525	0.128013	14.4344	71177	7.24576	10184	19.1443	12059.4	12.7494	9640.88	4.81473	3966.15	5.89061	4039.06	5.11459	2271.8	2.73762	1	17.6221
3	Post	2.7	Iso Active	2.7 Iso Active	39.3601	1.48707	9.36973	0.0001	0.167725	14.4531	33711.7	7.25414	5733.74	19.1349	5572.31	12.7524	7631.63	4.80614	3118.96	5.8832	1994.18	5.10334	1647.01	2.7328	0.513153	16.905
3	Pre	3	Iso Active	3 Iso Active	38.8582	1.60503	9.46529	0.0001	0.115821	14.4725	64896	7.25949	12060.1	19.1115	9026.97	12.7743	9880.96	4.82389	5180.28	5.9325	1819.44	5.11678	2974.48	2.74726	1.08472	35.6681
3	Post	3	Iso Active	3 Iso Active	39.8308	1.48171	10.1789	0.0001	0.20546	14.3832	11791.8	7.23338	2775.39			12.7569	3564.06	4.78935	2349.64	5.88873	1377.75	5.10134	1085.7	2.73341	0.265487	8.55873
3	Pre	3	RFE	3 RFE	38.5979	1.45613	6.85435	-0.06416	0.116607	14.4052	63548.8	7.24612	8366.2	19.0572	7728.26	12.7343	9025.49	4.82678	3262.18	5.895	5756.87	5.09778	1387.53	2.73374	1.00987	11.0388
3	Post	3	RFE	3 RFE	39.4815	1.40377	10.1111	0.0001	0.178496	14.4308	20325.7	7.23958	3614.74	19.0373	5064.13	12.7429	4958.38	4.81686	2204.16	5.89204	1894.37	5.09087	1221.96	2.73112	0.348672	10.7296
4	Pre	2.7	Iso Active	2.7 Iso Active	36.4178	2.06486	14.5364	5	0.118426	14.4569	7911.18	7.24741	2581.18	19.2038	2269.05	12.7153	1731.85								1
4	Post	2.7	Iso Active	2.7 Iso Active	38.1023	1.48603	15.8818	-2.1076	0.167546	14.3596	14.3596	7.23377	2645.99												0.438505
4	Pre	3	Iso Active	3 Iso Active	37.9295	1.33081	12.5602	5e-07	0.12816	14.3865	37473.4	7.24612	6964.27			12.7464	7181.09			5.90808	5550.77	5.09914	1703.77	2.73694	0.707162	6.75104
4	Post	3	Iso Active	3 Iso Active	39.4729	0.987072	13.1204	-0.0656	0.135198	14.3693	21039.2	7.23065	3235.08			12.7123	4675.14								0.416958
4	Pre	3	RFE	3 RFE	37.4908	1.85392	12.246	-4.9987	0.142945	14.4275	4968.16	7.25523	2638.43												0.125729
4	Post	3	RFE	3 RFE	37.3216	1.80103	15.9601	0.0141	0.166148	14.3664	16694.8														0.300156
5	Pre	2.7	Iso Active	2.7 Iso Active	40.8353	1.35889	9.62351	-0.0060504	0.147611	14.396	9352.87	7.25071	2368.04	19.1461	3968.44	12.7229	2222.49			5.89392	2039.28	5.10961	1261.91	2.73691	1	4.58636
5	Post	2.7	Iso Active	2.7 Iso Active	40.3292	4.089	9.56954	6.40087	0.201076	14.397	10962.5	7.24282	3765.18	19.0799	4597.55	12.6758	3836.21			5.87283	2483.02	5.08735	1091.31	2.72597	0.719761	4.41497
5	Pre	3	Iso Active	3 Iso Active
5	Post	3	Iso Active	3 Iso Active	39.9301	2.32085	11.6925	-0.401341	0.160658	14.389	14211	7.23231	3289.6	19.0536	4347.48	12.7246	4129.07			5.88584	3413.77	5.09879	1448.84	2.73206	1.00717	4.16285
5	Pre	3	RFE	3 RFE	36.699	1.6073	11.2941	-0.0277829	0.17751	14.4371	7325.1	7.25859	2388.21	19.1624	3147.28	12.7234	2204.79			5.89664	1643.58				0.737242	4.45679
5	Post	3	RFE	3 RFE	39.5679	4.30053	10.9332	2.29057	0.210396	14.3727	8583.77	7.24612	2890.69	19.1578	3031.19	12.7221	3720.01			5.88719	1941.14	5.09619	1593.08	2.7316	0.580152	4.42203
6	Pre	2.7	Iso Active	2.7 Iso Active	39.5926	1.88849		0.0001		14.4289	6446.52	7.24056	5627.92	19.1521	3147.28	12.7465	6446.52	4.80656	3258	5.88978	4651.31	5.10788	1841.6	2.73552	1	1.38596
6	Post	2.7	Iso Active	2.7 Iso Active	40.4589	4.76813		0.0001		14.4372	5324.72	7.23614	4134.56	19.0109	3031.19	12.7347	5324.72	4.79863	3917.45	5.88769	4257.56				0.615534	1.25065
6	Pre	3	Iso Active	3 Iso Active	37.8824	1.89083		0.0001		14.4404	8702.16	7.25128	7454.69	19.1443	4884.95	12.7517	8702.16			5.8892	5026.92	5.10932	1961.88	2.7358	1.0669	1.73111
6	Post	3	Iso Active	3 Iso Active	38.9837	4.01147		0.0001		14.4222	6945.04	7.24236	4952.01	19.0358	6147.48	12.7336	6945.04	4.80683	3477.95	5.88396	3511.78				1.21839	1.97764
6	Pre	3	RFE	3 RFE	38.9555	1.83613		0.0001		14.4461	5087.83	7.25186	5497.8	19.1443	6563.14	12.7225	5087.83	4.80683	4215.08	5.89991	5161.84	5.10881	2059.64	2.73797	1.20329	0.985664
6	Post	3	RFE	3 RFE	37.4939	3.72096		0.0001		14.4329	3905.03	7.24073	5161.2	19.0997	6550.2	12.7336	3905.03	4.80606	2667.42	5.88711	3007.04				0.917377	1.29863
7	Pre	2.7	Iso Active	2.7 Iso Active	36.5545	1.56381	9.46278	0.00336104	0.171326	14.4471	20812.4	7.2494	3757.71	19.2192	4387.21	12.7692	4802.83	4.80858	4958.73	5.90449	2781.24				1	7.48313
7	Post	2.7	Iso Active	2.7 Iso Active	39.3171	7.50175	8.42596	-0.291427	0.2866	14.3925	2688.68	7.22648	1285.57	19.0911	2052.3					5.87264	1418.16				0.223563	1.89589
7	Pre	3	Iso Active	3 Iso Active	36.4612	1.78213	9.22793	-3.12503	0.199337	14.4515	10170	7.24095	3085.87	19.0632	4276.74			4.81106	2742.5	5.88744	2624.88				0.791568	3.87447
7	Post	3	Iso Active	3 Iso Active	39.0822	6.35673	12.7532	0.0001	0.277524	14.4167	4069.05	7.22915	1644.89	19.0673	3638.45			4.80062	2512.76	5.87627	1820.74				0.4008	2.23484
7	Pre	3	RFE	3 RFE	36.6518	1.57765	9.90036	0.000199545	0.145545	14.438	26823.7	7.25081	6471.04	19.1329	7485.42	12.7721	7750.08	4.81374	3253.56	5.89026	4938.57	5.10239	1518.83	2.73405	1.76874	5.43147
7	Post	3	RFE	3 RFE	39.3171	2.09577	8.42596	-0.291427	0.263044	14.3603	6615.49	7.25575	2704.07	19.0799	5064.3	12.7209	1867.93			5.87788	1001.22				0.577916	6.6074
8	Pre	2.7	Iso Active	2.7 Iso Active	39.7472	1.269	8.13358	0.0966229	0.145491	14.4528	36072.5	7.24988	6075.06	19.1327	5012.41	12.773	6925.68	4.82109	3727.92	5.88912	5089.99				1	7.08695
8	Post	2.7	Iso Active	2.7 Iso Active
8	Pre	3	Iso Active	3 Iso Active	39.5717	1.34823	10.5631	0.143703	0.163727	14.4487	23744.2	7.24001	5657	19.0524	9477.87	12.7934	5477.42	4.80769	3151.33	5.89663	2791.91				0.638424	8.50466
8	Post	3	Iso Active	3 Iso Active
8	Pre	3	RFE	3 RFE	39.5121	0.663825	10.2986	0.0001	0.13805	14.4237	18579.6	7.24501	9084.75	19.1151		12.7673	7902.58	4.80567	2772.87	5.8802	1582.47				0.443364	11.7409
8	Post	3	RFE	3 RFE
9	Pre	2.7	Iso Active	2.7 Iso Active	38.6646	1.70936	9.73848	0.0961422	0.16006																1
9	Post	2.7	Iso Active	2.7 Iso Active	39.4285	2.0102	8.04463	5.38	0.227619	14.3872	7724.43	7.21812	4973.76	19.0841	4857.3	12.75	5691.64	4.81262	2851.6	5.88656	1156.22				0.299007	6.68077
9	Pre	3	Iso Active	3 Iso Active	37.2444	1.84184	10.4472	-0.00145038	0.171169	14.4224	26630.5	7.25195	6256.59	19.0682	7936.87	12.7559	6413.09	4.81197	3684.61	5.88344	5692.41	5.13806	1848.59	2.74277	0.991382	4.67824
9	Post	3	Iso Active	3 Iso Active	37.7728	1.97215	12.1385	-1.32427	0.208855	14.4061	16335	7.24139	3222.76	19.0414	4644.21	12.7213	4329.72	4.81153	2250.08	5.87411	3279.2				0.60462	4.9814
9	Pre	3	RFE	3 RFE	37.3615	1.4152	9.76335	-2.36393e-06	0.156821	14.4053	32380.3	7.23969	6658.01	19.0746	8738.52	12.731	7498.86	4.81117	3399.54	5.8826	5629.27	5.09906	1892.32	2.73144	1.13748	5.75213
9	Post	3	RFE	3 RFE	37.9081	2.00166	10.754	-2.02e-05	0.217336	14.3901	10199.1	7.23405	3715.66	19.0854	5564.09	12.7188	6413.09	4.81208	3471.75	5.8916	1822.68				0.313208	5.59565
10	Pre	2.7	Iso Active	2.7 Iso Active	38.8226	1.66663	6.3238	-5.54654	0.132833	14.4624	45106.3	7.25269	8443.49	19.1452	7024.93	12.776	7861.64	4.82143	2861.21	5.89008	4575.14				1	9.859
10	Post	2.7	Iso Active	2.7 Iso Active	41.5366	1.73738	12.0962	-1.6142	0.177535	14.4355	27616.5	7.24612	5149.42	19.0222	7104.07	12.7373	6299.36	4.81076	4779.64	5.87327	3533.47				0.484522	7.81567
10	Pre	3	Iso Active	3 Iso Active	39.1987	1.49011	6.61944	-5.28886	0.147419	14.4576	29680.6	7.25712	5922.83	19.0924	6908.68	12.7934	5661.44	4.82348	3450.68	5.90332	2907.84				0.66714	10.2071
10	Post	3	Iso Active	3 Iso Active	40.7178	2.98152	8.84145	-4.74294	0.203105	14.4206	15450.7	7.24523	2807.92	18.9574	5750.17	12.748	5212.42	4.81316	3046.86	5.87972	2328.24				0.293183	6.63621
10	Pre	3	RFE	3 RFE	37.9744	1.61705	6.7671	5.32873	0.11949	14.4792	43623.3	7.25587	8861.19	19.1025	7989.07	12.7857	6203.52	4.82213	4125.19	5.89926	4756.62	5.10201	1798.34	2.73587	0.999637	9.17106
10	Post	3	RFE	3 RFE	40.7521	2.03929	8.3229	4.19534	0.159379	14.4496	29662.1	7.24417	4722.41	18.9774	8439.2	12.7872	6938.77	4.80707	4037.4	5.88448	3848.63				0.541652	7.70718
11	Pre	2.7	Iso Active	2.7 Iso Active	37.7061	1.02592	11.0988	0.00104945	0.155548	14.4557	6079.26	7.24699	2108.63	19.226	2377.84	12.7616	1393.91								1
11	Post	2.7	Iso Active	2.7 Iso Active	39.8931	2.61157	11.881	0.00571221	0.159661	14.4277	17121.6	7.23945	4848			12.7472	4865.54			5.89168	9247.41	5.09459	1469.85	2.73211	0.727116	1.8515
11	Pre	3	Iso Active	3 Iso Active	37.2789	1.34099	10.607	0.000221824	0.140513	14.4512	11683.2	7.25928	3924.78			12.7934	2909.47	4.8232	2549.2	5.88941	5378.73				0.720302	2.17211
11	Post	3	Iso Active	3 Iso Active	39.9484	3.40845	11.2976	-0.829594	0.182968	14.4331	16385.7	7.24542	3817.49	19.032	5522.96	12.7536	4777.29	4.81577	2618.65	5.88365	8017.71	5.09513	1205.5	2.73054	0.710399	2.04369
11	Pre	3	RFE	3 RFE	36.5857	1.18526	10.8155	0.0001	0.156443	14.4605	6142.42	7.24074	3610.83	19.0478	5942.38	12.7741	3920.29	4.8148	3264.88	5.88888	6193.9	5.08565	1194.12	2.72893	0.775111	0.991689
11	Post	3	RFE	3 RFE	36.692	1.20029	11.6936	-0.000203879	0.154189	14.4345	17554.5	7.24995	4379.71	19.0308	5276.94	12.7534	5409.84			5.88955	9038.22	5.10263	989.73	2.73396	0.822018	1.94226
12	Pre	2.7	Iso Active	2.7 Iso Active	38.636	1.4259	8.0479	1.50445e-05	0.141787	14.4625	63757.6	7.25258	12105.9	19.1583	8093.35	12.7594	8598.85	4.80795	4345.87	5.89495	5965.98	5.10718	1605	2.73643	1	10.6869
12	Post	2.7	Iso Active	2.7 Iso Active	40.7296	1.26799	8.19478	0.0767018	0.151924	14.4242	33514.1	7.24508	6584.17	19.0529	5933.93	12.7307	6418.76	4.80142	3231.47	5.88809	4845.29				0.553165	6.91684
12	Pre	3	Iso Active	3 Iso Active	38.7185	1.51817	7.68787	-0.00010597	0.145913	14.4635	42512.1	7.25477	8281.4	19.1552	7061.54	12.7698	6705.81	4.80847	3876.67	5.89377	3399.14				0.740359	12.5067
12	Post	3	Iso Active	3 Iso Active	38.8441	1.42954	9.88922	0.25303	0.129988	14.4549	34497.5	7.25528	6280.89	19.1521	5126.81	12.7419	7008.74	4.8007	2988.69	5.8875	4311.52	5.11595	1833.38	2.73734	0.613981	8.00123
12	Pre	3	RFE	3 RFE	37.0988	1.14863	8.68968	0.000100581	0.111217	14.4914	59860.3	7.27237	11860.2	19.217	8581.87	12.7934	6537.9	4.81557	3870.55	5.91175	6433.35	5.10314	2901.33	2.73888	1.13425	9.30469
12	Post	3	RFE	3 RFE	37.9505	1.09793	13.643	0.00912855	0.134185	14.4688	40138.7	7.25918	8429.03	19.1426	7495.17	12.773	5940.09	4.81067	3607.78	5.89967	4823.61	5.09553	1265.91	2.7341	0.733594	8.32129
13	Pre	2.7	Iso Active	2.7 Iso Active	39.2936	1.18187	12.5297	0.0001	0.132385	14.4442	39861	7.24481	6808.22	19.099	7037.83	12.7662	6180.35			5.89379	4066.74				1	9.8017
13	Post	2.7	Iso Active	2.7 Iso Active	41.3939	1.11678	11.5692	0.0001	0.18285	14.4558	18562.7	7.23832	4254.55	19.0711	4502.53	12.7468	3877.46			5.88241	2359.04				0.469239	7.86875
13	Pre	3	Iso Active	3 Iso Active	37.6906	1.49191	10.3389	-0.0591935	0.120143	14.4764	44051.9	7.25764	8515.95	19.1118	6812.57	12.773	7389.69			5.89644	5300.39				1.14801	8.31106
13	Post	3	Iso Active	3 Iso Active	39.4126	1.55139	10.8897	0.0001	0.170749	14.4582	36031.4	7.25655	9770.11	19.1028	6748.93	12.7596	7801.66			5.89392	5449.55				0.792578	6.6118
13	Pre	3	RFE	3 RFE	38.5928	1.20867	8.8336		0.119297	14.4506	90267.1	7.26025	16981.5	19.0749	12782.6	12.7533	11173.8			5.89889	10937.6				1.86226	8.25292
13	Post	3	RFE	3 RFE	39.6751	1.07377	11.9219	0.0001	0.149127	14.4625	33493.2	7.25923	7763.78	19.1685	4090.41	12.757	5519.04			5.89118	6090.09				0.793114	5.49963
14	Pre	2.7	Iso Active	2.7 Iso Active	39.284	1.63885	10.2625	0.0001	0.163046	14.4043	11863.8	7.23389	2280.64												1
14	Post	2.7	Iso Active	2.7 Iso Active	42.5072	5.26393	10.4295	0.0001	0.340545	14.3967	5444.59														0.466967
14	Pre	3	Iso Active	3 Iso Active	37.6174	2.14324	11.1475	0.0001	0.174659	14.4271	8636.74	7.25923	2286.61												0.741728
14	Post	3	Iso Active	3 Iso Active	38.8508	3.11829	10.5178	0.0001	0.241637	14.3859	8460.81														0.646834
14	Pre	3	RFE	3 RFE	38.0865	2.06685	11.041	0.0001	0.188484	14.3984	12271.6	7.2821	3675.56												1.03682
14	Post	3	RFE	3 RFE	38.1509	3.76534	11.5813	0.0001	0.252985	14.3785	3672.72														0.329274
15	Pre	2.7	Iso Active	2.7 Iso Active	37.4317	1.25486	10.251	-4.77628	0.0973393	14.4834	43542.6	7.25923	11032.8	19.1863	8827.52	12.7724	7364.5	4.81976	5055.1	5.89105	5477.41	5.11568	19046.1	2.73803	1	7.94949
15	Post	2.7	Iso Active	2.7 Iso Active	37.7379	1.26854	14.6554	-1.19851	0.104294	14.4547	17761.2	7.25337	5728.31	19.1543	4518.38	12.7686	4388.57	4.81191	4.80309	5.8864	2849.87	5.09651	22059.9	2.73152	0.468647	6.23228
15	Pre	3	Iso Active	3 Iso Active	37.135	1.17615	12.2452	9.95921	0.0966042	14.4785	31472.8	7.26254	8792.84	19.1895	6989.02	12.7827	5954.25	4.81331	4625.25	5.9016	5110.47	5.12122	31074.3	2.74189	0.735904	6.15851
15	Post	3	Iso Active	3 Iso Active	38.2696	1.5352	13.0882	-0.679343	0.11407	14.4551	21975.2	7.25923	5555.85	19.1614	6224.42	12.7757	5423.03	4.80976	2972.86	5.87636	2851.13	5.09427	22489	2.72872	0.539936	7.70753
15	Pre	3	RFE	3 RFE	36.2095	0.990077	11.0014	9.91194	0.0935851	14.4794	30262.2	7.26617	8854.69	19.2051	6542.05	12.7835	5386	4.82388	3863.54	5.89432	4845.48	5.12598	25233	2.74168	0.777022	6.24544
15	Post	3	RFE	3 RFE	37.3282	1.34476	15.3161	0.0564978	0.112029	14.4585	25512	7.25408	6392.96	19.129	5731.84	12.75	5131.98	4.81624	3038.66	5.8862	3648.42				0.626818	6.99261
16	Pre	2.7	Iso Active	2.7 Iso Active	38.8563	1.09042	9.78247	0.0001	0.142123	14.4328	19198.8					12.7459	5512.34								1
16	Post	2.7	Iso Active	2.7 Iso Active	37.7031	3.26999	9.24733	-0.00105574	0.239211
16	Pre	3	Iso Active	3 Iso Active	37.9224	1.61904	9.83307	0.0001	0.141228	14.4628	23294	7.24202	9682.93			12.7648	6718.2								0.4452
16	Post	3	Iso Active	3 Iso Active
16	Pre	3	RFE	3 RFE	35.5193	1.04314	11.1924		0.16855	14.432	8339.69	7.25067	2908.88			12.7543	3917.94								0.509455
16	Post	3	RFE	3 RFE	39.0289	7.88297	10.5378	0.0001	0.291822	14.4061	6032.93
17	Pre	2.7	Iso Active	2.7 Iso Active	39.6042	1.80392	11.7076	0.0001	0.154055	14.4449	33698.2	7.24022	9327.85	19.0635	0.0895149	12.7297	10272.3	4.80631	4687.6	5.91629	43719.3	5.11765	17359.8	2.74403	1	0.770786
17	Post	2.7	Iso Active	2.7 Iso Active	40.6434	1.87292	12.3414	0.0001	0.198859	14.3699	9447.81									5.87332	20934	5.08922	10756.6	2.72661	0.294502	0.451315
17	Pre	3	Iso Active	3 Iso Active	38.5089	1.54317	10.437	0.0001	0.157477	14.4449	33698.2	7.23488	9327.85	19.0635	0.0895149	12.7453	10272.3	4.80813	5682.63	5.92139	47371.9	5.12408	16777	2.74698	1	0.711355
17	Post	3	Iso Active	3 Iso Active	39.4231	1.78518	11.6824	0.0001	0.17736	14.4226	8205.51	7.22503	3353.48			12.7254	6265.84			5.88328	19950.7	5.11447	9988.28	2.736	0.278354	0.41129
17	Pre	3	RFE	3 RFE	38.0567	2.08761	11.7941	0.0001	0.159235	14.4285	23768.1	7.24466	4740.36	18.9765	0.084869	12.7142	7662.56			5.91629	40066.8	5.11121	17942.7	2.74218	0.72433	0.593211
17	Post	3	RFE	3 RFE	39.3841	4.12421	10.9972	0.0001	0.198594	14.4176	11516.1	7.23337	6011.28							5.87332	24609.2	5.07341	12098.4	2.72207	0.363004	0.46796
18	Pre	2.7	Iso Active	2.7 Iso Active	40.0893	1.03873	9.94091	0.0001	0.127237	14.3995	48261.3	7.24067	10492.9	19.0535	10021.5	12.7283	10563.3	4.79205	6410.59	5.91256	50996.2	5.08521	23920	2.73388	1	0.94637
18	Post	2.7	Iso Active	2.7 Iso Active	38.704	1.88767	10.5453	0.0001	0.15628	14.3843	11487.8	7.23958	4424.94	19.1098	4809.56	12.7385	4907.87	4.78953	4424.8	5.87728	17242.2	5.07425	11434.4	2.72316	0.309288	0.666261
18	Pre	3	Iso Active	3 Iso Active	38.093	0.997642	10.5491	0.0001	0.110376	14.4222	61889.6	7.24867	13653.1	19.1068	15160	12.7528	12718.3	4.80031	4987.19	5.93924	46605.4	5.09433	21890.9	2.74222	1.45099	1.32795
18	Post	3	Iso Active	3 Iso Active	40.8095	1.21546	11.0055	0.0001	0.145387	14.3876	29974.4	7.22944	7295.56	19.0117	8006.39	12.6977	8034.75	4.79636	5221.24	5.89124	39529.7	5.07322	15796.7	2.72586	0.694971	0.758277
18	Pre	3	RFE	3 RFE	38.1499	1.30622	9.22881	-0.00373377	0.107521	14.454	61281.1	7.25067	12654.3	19.1102	11374.3	12.7555	9714.14	4.80319	6520.54	5.94468	37733.9	5.09812	20279.3	2.74447	1.54777	1.62403
18	Post	3	RFE	3 RFE	38.5799	1.70494	9.81938	0.0001	0.11213	14.3847	33912.9	7.23423	9206.13	19.0278	11363.8	12.7227	7080.18	4.79049	7658.74	5.89134	44044.2	5.08208	28994.1	2.72843	0.658693	0.769975
19	Pre	2.7	Iso Active	2.7 Iso Active	38.4568	0.909689	9.46703	0.0001	0.0913299	14.4601	7594.65	7.24161	2716.31	19.2544	2936.46	12.7608	1974.77	4.81116	3685.7	5.93108	8967.11	5.12942	5901.55	2.7506	1	0.846946
19	Post	2.7	Iso Active	2.7 Iso Active	39.655	1.25523	9.09986	0.00154735	0.121542	14.4255	10592.1	7.22752	3736.65	19.0885	2396.89	12.7376	3020.5	4.80472	2562.95	5.89664	12909.2	5.09098	8191.81	2.73214	0.930624	0.820508
19	Pre	3	Iso Active	3 Iso Active	37.8658	2.01042	8.92745	0.00279732	0.0987791	14.466	7478.21	7.24453	3807.55	19.1233	2490.94	12.7775	2250.27	4.80538	3140.58	5.91511	7475.81	5.12419	7679.32	2.74566	0.723994	1.00032
19	Post	3	Iso Active	3 Iso Active	39.3134	1.98117	10.8123	0.0001	0.119351	14.4353	5209.21	7.23412	3468.95			12.7596	2013.37	4.79505	2718.08	5.90096	8735.85	5.11742	5894.51	2.74067	0.56808	0.596303
19	Pre	3	RFE	3 RFE	37.5428	2.01042	8.92745	0.00279732	0.0951099	14.4414	11653.9	7.24995	3204.93	19.1021	2736.52	12.751	1648.76	4.81392	3083.59	5.90666	8952.96	5.10441	6838.52	2.73815	1.43386	1.30168
19	Post	3	RFE	3 RFE	39.0976	2.08212	10.7284	-0.00431141	0.130201	14.4016	7693.48	7.23543	3304.28	19.0023	2388.71	12.724	2186.22	4.80696	2517.74	5.88431	9215.07	5.07712	7058.18	2.7255	0.664186	0.83488
20	Pre	2.7	Iso Active	2.7 Iso Active	39.3232	1.20857	10.6065	0.0001	0.0968515	14.429	7910.14	7.23452	2943.37	19.1598	2194.88	12.7692	2556.66					5.11909	7643.02		1
20	Post	2.7	Iso Active	2.7 Iso Active	42.0205	0.661171	12.2993	0.0001	0.122145	14.3938	8740.27	7.22431	2943.37	19.105	2766.88	12.6825	2327.1					5.11259	5798.01		1.15862
20	Pre	3	Iso Active	3 Iso Active	39.5036	0.986804	10.6134	0.0001	0.104134	14.4327	4935.65	7.23204	2573.31	19.1273	2741.01	12.7669	1716.58			5.92612	7152.41	5.11158	6539.92	2.7444	0.671645	0.690069
20	Post	3	Iso Active	3 Iso Active	40.5903	0.906752	12.0243	0.0001	0.117281	14.4398	6938.47	7.22718	2423.55	19.1003	1887.5	12.73	1965.05	4.78625	2733.14	5.86543	6803.05	5.10928	7674.02	2.73065	1.03979	1.01991
20	Pre	3	RFE	3 RFE	39.065	0.978142	9.93699	0.0001	0.0902914	14.4574	14545.3	7.2431	4422.48	19.1342	3484.46	12.7472	2832.4	4.80589	2773.01			5.12919	9366.21		1.65241
20	Post	3	RFE	3 RFE	40.0276	1.00576	10.96	0.0001	0.11588	14.4408	10178.8	7.23019	3694.2	19.1199	2789.45	12.7389	2193.64					5.10799	6654.71		1.31763
21	Pre	2.7	Iso Active	2.7 Iso Active	39.0167	0.804816	10.5104	-0.000112081	0.0820973	14.4298	6005.28									5.92343	6791.26	5.11745	6317.5	2.74551	1	0.884266
21	Post	2.7	Iso Active	2.7 Iso Active	42.4895	0.910535	11.1682	0.0001	0.126713	14.4	5114.44					12.7144	1812.58			5.89735	6611.56				0.745834	0.773561
21	Pre	3	Iso Active	3 Iso Active	38.1269	1.39281	11.3697	-1.45243	0.100974	14.3892	7608.82	7.23953	4030.15	19.0474	3317.28	12.797	2547.68			5.91475	6711.05	5.09792	7361.61	2.73802	0.980768	1.13377
21	Post	3	Iso Active	3 Iso Active	38.2212	1.3562	10.4736	0.0001	0.130048	14.4372	3279.95					12.7065	1538.03			5.89738	6519.99	5.09158	7412.69	2.73247	0.518193	0.50306
21	Pre	3	RFE	3 RFE	38.4688	1.32698	10.5104	0.0001	0.102058	14.3881	5607.5					12.7137	2065.2					5.095	5617.55		0.950839
21	Post	3	RFE	3 RFE	37.0282	0.910535	13.8239	0.0001	0.126713	14.4224	2398.13					12.6891	1671.38								0.408642
22	Pre	2.7	Iso Active	2.7 Iso Active	38.2418	0.99177	8.28818	-0.00723287	0.11815	14.4052	18388.5			19.0885	3052.82	12.7256	5216.75			5.92147	11302.9				1	1.62689
22	Post	2.7	Iso Active	2.7 Iso Active	38.4273	0.991901	9.82345	3.12394e-05	0.177816	14.355	12732.4						3193.29			5.86598	22660.8	5.09708	9095.94	2.72728	0.526263	0.561867
22	Pre	3	Iso Active	3 Iso Active	37.0468	1.11857	8.86107	-0.691275	0.11192	14.361	4867.65					12.7456	3333.45			5.90936	12008				0.310543	0.405367
22	Post	3	Iso Active	3 Iso Active	37.3904	2.30069	10.8829	0.0001	0.185138	14.3943	10537.2						3795.38			5.87783	14729.3	5.09708	9095.94	2.72984	0.487881	0.715393
22	Pre	3	RFE	3 RFE	35.8402	1.24536	7.78634	3.18328	0.0877052	14.4173	3812.24														0.252807
22	Post	3	RFE	3 RFE	38.1408	1.73028	10.8744	0.0001	0.153016	14.3887	7733.47						2825.93			5.89294	11903.8	5.07304	11555.7	2.72617	0.443691	0.649662
23	Pre	2.7	Iso Active	2.7 Iso Active	41.5434	0.795999	9.33294		0.15609	14.3844	4598.46	7.24148	4456.87			12.7268	2004.26								1
23	Post	2.7	Iso Active	2.7 Iso Active
23	Pre	3	Iso Active	3 Iso Active	39.9905	1.58549	7.76007	0.35765	0.189167	14.381	5636.37	7.23649	4644.58							5.93156	10371				1.21584	0.543473
23	Post	3	Iso Active	3 Iso Active
23	Pre	3	RFE	3 RFE						14.4109	5291.88	7.24147	5173.12												1.12924
23	Post	3	RFE	3 RFE
24	Pre	2.7	Iso Active	2.7 Iso Active	36.07	1.37848		9.69567	0.10413	14.4336	99343	7.24014	24752.8	19.0954	21514.7	12.7583	19396.8	4.80249	8641.06	5.91475	51997	5.09782	34930.9	2.73799	1	1.91055
24	Post	2.7	Iso Active	2.7 Iso Active	37.2145	2.95596		-1.37195	0.161429	14.3851	18754.6	7.21518	7375.2			12.712	2309.43			5.89739	23989.9	5.09066	13553.6	2.7322	0.397936	0.78177
24	Pre	3	Iso Active	3 Iso Active	36.0495	1.44817		-0.502483	0.120009	14.4333	46486.2	7.2481	4507.72	19.0885	23263.6	12.8042	4340.4	4.80206	6325.8	5.90606	61419.6	5.09954	21568.6	2.73662	0.600179	0.756863
24	Post	3	Iso Active	3 Iso Active	37.1608	2.19809		-0.524875	0.170476	14.3958	7337.43	7.2335	4210.37			12.7548	6258.91			5.88875	16836.4				0.0588623	0.435807
24	Pre	3	RFE	3 RFE	35.646	1.47845		0.292582	0.119191	14.4314	49964.8	7.2531	13579.4	19.0773	7249.79	12.7577	9303.5	4.80548	7370.67	5.90606	34356.8	5.09673	22790.9	2.73581	0.549203	1.45429
24	Post	3	RFE	3 RFE	37.1932	3.55524		0.0453416	0.14851	14.4159	11197.1	7.24004	4966.2			12.753	5632.77			5.89739	16856.1	5.07129	13372.8	2.72661	0.32246	0.664274
25	Pre	2.7	Iso Active	2.7 Iso Active	38.9032	1.52602	12.0897	0.0001	0.107226	14.421	30429.6			19.0881	10868.8	12.6992	6647.34			5.90564	22322.6	5.11658	18205.3	2.74143	1	1.36317
25	Post	2.7	Iso Active	2.7 Iso Active	39.2666	2.61175	11.2176	0.0001	0.157786	14.3736	45527.3	7.22398	7615.12	18.9577	13845.9	12.7156	10205.2	4.81054	3403.25	5.89249	53458.6	5.10685	20471.5	2.73581	0.599156	0.851636
25	Pre	3	Iso Active	3 Iso Active	37.9999	1.35401	11.9814	0.0001	0.110427	14.4136	69862.5	7.23693	16402	19.0798	14471.1	12.73	11821.9	4.80519	5735.7	5.91961	46165.4	5.11984	24239.6	2.74538	1.04348	1.51331
25	Post	3	Iso Active	3 Iso Active	38.7961	2.11306	12.2897	0.0001	0.146117	14.4252	61354.4	7.2455	11393.7	19.0456	8877.54	12.715	10002.2			5.90298	52779.5	5.10038	22287.5	2.7362	0.857053	1.16247
25	Pre	3	RFE	3 RFE	37.6376	1.71774	11.2681	0.0001	0.098898	14.4309	60427.8	7.2501	14689.5	19.0719	12413.6	12.7345	11351.7	4.80593	5185.83	5.93134	33440.5	5.10358	22909.5	2.74321	1.00249	1.80702
25	Post	3	RFE	3 RFE	38.0236	3.05604	11.4684	0.75388	0.173026	14.3758	46192.6	7.2491	8597.06	19.0202	11154.2	12.71	7950.94			5.90246	57020	5.0747	17281.4	2.72869	0.54868	0.810111
26	Pre	2.7	Iso Active	2.7 Iso Active	39.7554	1.02615	9.83677	0.0001	0.110868	14.425	96462.3	7.24066	22919.5	19.083	21916.6	12.7265	15400.1	4.80016	6958.31	5.9096	52473.7	5.08951	28406.7	2.73449	1	1.8383
26	Post	2.7	Iso Active	2.7 Iso Active	40.2896	1.28681	11.5036	0.0001	0.192001	14.3828	37171.2	7.23002	6125.43	19.0498	9511.85	12.6753	7693.19			5.89636	55443.6	5.05369	20415.6	2.7213	0.300138	0.670433
26	Pre	3	Iso Active	3 Iso Active	40.2706	1.08132	10.9999	0.0001	0.156447	14.3727	54400	7.2321	11615.6	19.0416	13634.9	12.7561	10747.3			5.92251	52592.1	5.08572	21544.7	2.73616	0.53438	1.03438
26	Post	3	Iso Active	3 Iso Active	38.8702	1.38154	11.8697	0.127844	0.166427	14.408	27671.4	7.22639	6911.1	19.0086	8041.53	12.7118	7051.64	4.79229	6823.74	5.88824	35481.2	5.07375	17124.3	2.72537	0.293137	0.779888
26	Pre	3	RFE	3 RFE	39.1909	1.27729	8.96863	0.00401769	0.121943	14.425	96462.3	7.2381	22919.5	19.083	21916.6	12.7316	15400.1	4.80016	6958.31	5.9096	52473.7	5.08951	28406.7	2.73449		1.8383
26	Post	3	RFE	3 RFE	39.2443	1.33734	11.2094	0.0001	0.151632	14.3843	36807.1	7.22669	6076.29	19.0938	10187.7	12.7018	7092.87	4.79871	6742.17	5.87853	56088.9	5.06396	14559	2.72046	0.338351	0.656228
27	Pre	2.7	Iso Active	2.7 Iso Active	39.779	2.27482	7.47444	0.00031295	0.150291	14.384	66875.9	7.23394	11297.6	19.0366	15484.4	12.7109	12545.8	4.80059	5962.24	5.91418	63242.2	5.07557	24654.5	2.73144	1	1.05746
27	Post	2.7	Iso Active	2.7 Iso Active	39.4527	0.995824	12.582	0.0001	0.157704	14.3898	48968	7.22272	11207.5	18.9923	14079	12.7067	10197.4	4.78831	4537.32	5.90061	60396.7	5.07135	20984.1	2.72732	0.676949	0.810772
27	Pre	3	Iso Active	3 Iso Active	35.8428	1.32697	8.15795	0.0385516	0.140813	14.4309	33097.2	7.24706	9198.34	19.0629	8579.31	12.7624	9248.74	4.80192	4960.4	5.91861	35000.6	5.08529	14974.3	2.7352	0.611636	0.945616
27	Post	3	Iso Active	3 Iso Active	37.6974	2.03715	8.46122	1.12e-06	0.127138	14.3996	58008.9	7.23502	9443.83	19.0493	12223.8	12.7343	10913.2	4.79973	4903.87	5.88548	62929	5.07372	29962.8	2.72477	0.761828	0.921814
27	Pre	3	RFE	3 RFE	37.7047	1.52731	13.0304	0.0385516	0.129608	14.4066	52834	7.2481	12683.4	19.0052	12435.4	12.7198	9549.27	4.80958	6148.31	5.91833	46981.6	5.07142	21296.6	2.73112	0.937743	1.12457
27	Post	3	RFE	3 RFE	37.8631	1.95601	7.92583	0.120467	0.124469	14.39	47380.9	7.22311	9733.58	19.0458	9101.33	12.7408	8151.18	4.80102	4917.12	5.91576	56078.5	5.06998	30059.8	2.73016	0.634987	0.844903

## Sheet: mdm_Xray_Data
ID	State	length	SigA	I (1,0) (Area 1)	I (1,1) (Area 1)	Intensity Ratio	LS (nm)	M3 (nm)	M6 (nm)	A6 (nm)
1	Iso Long	3.2	0.103927	3537.42			35.6264	14.3891	7.27092	5.88174
1	Iso Short	2.4	0.1721	354.398			38.8534	14.3689		5.8297
1	Iso RFE	3.2	0.0949189	128.443			31.5028	14.3778		5.91689			Data generated from the experiments with mdm samples and presented in Figure 3, and Table 4. Empty data cells indicate that features could not ben modeled with accuracy (e.g., high fit error, weak reflection).
2	Iso Long	3.2		15.6413	25.1167	1.60579	37.0383	14.397	7.2601	5.89557
2	Iso Short	2.4								5.83236
2	Iso RFE	3.2					31.5028	14.5334		5.90178
3	Iso Long	3.2						14.3891	7.28257
3	Iso Short	2.4						14.3689	7.26307
3	Iso RFE	3.2						14.3778	7.31517
4	Iso Long	3.2	0.132373	743.999	4183.05	5.62239	36.8869	14.459	7.26232	5.88197
4	Iso Short	2.4	0.185316	299.835	3235.31	10.7903	37.7938	14.3254	7.26301	5.84262
4	Iso RFE	3.2	0.119331	228.195	439.948	12.3588	38.3201	14.3898	7.27055	5.8495
5	Iso Long	3.2		600.354	1059.67	1.76508	35.5375	14.3977	7.25365
5	Iso Short	2.4		279.213	617.882	2.21294	39.8319	14.3149	7.22476
5	Iso RFE	3.2	0.136611	881.275	3097.41	3.5147	35.8868	14.4223	7.25656
6	Iso Long	3.2	0.101664	3271	1675	0.512076	33.3403	14.4851	7.27483	5.90943
6	Iso Short	2.4	0.153923	2382	328	0.137699	37.1313	14.2549	7.24788	5.85205
6	Iso RFE	3.2	0.117757	1355	392	0.289299	33.3029	14.466	7.29974	5.87155
7	Iso Long	3.2	0.125752	3660.91	801.418	0.218912	35.1209	14.3434	7.27231
7	Iso Short	2.4	0.202807	885.403	129.944	0.146763	38.3156	14.2359
7	Iso RFE	3.2	0.146448	1113.34	369.265	0.331673	32.7912	14.3013
8	Iso Long	3.2	0.101708	6225	678	0.108916	32.3248	14.4056	7.31039	5.9058
8	Iso Short	2.4	0.135466	5865.36	883.272	0.150591	36.0955	14.3732	7.27016	5.82251
9	Iso Long	3.2	0.122196	787.146	769.298	0.977325	37.252	14.3434	7.27317	5.91961
9	Iso Short	2.4	0.196711	504.121	770.338	1.52808	37.2833	14.3526	7.26791	5.85045
9	Iso RFE	3.2	0.143946	5305.27	5552.53	1.04661	36.8607	14.4132	7.28788	5.89485
10	Iso Long	3.2	0.154836	1061.98	1408.61	1.3264	38.2025	14.4467	7.27154	5.89909
10	Iso Short	2.4	0.177818	1198.13	1408.61	1.17567	38.8826	14.2536	7.22948	5.84262
10	Iso RFE	3.2	0.148489	1141.25	1501.28	1.31547	37.8445	14.2951	7.29974
11	Iso Long	3.2	0.151212	2692.92	9465.58	3.51499	38.3308	14.274	7.25563	5.86687
11	Iso Short	2.4	0.231678	632.814	9261.68	14.7175	40.1946	14.2483	7.23168	5.83357
11	Iso RFE	3.2	0.190738	401.024	4916.33	12.2594	38.8806	14.3808	7.26033	5.82712
12	Iso Long	3.2	0.138607	955.915	7047.85	7.37288	37.7562	14.3515	7.2494	5.87275
12	Iso Short	2.4	0.275001	362.568	5897.13	17.2649	38.8534	14.3648	7.23796	5.81603
12	Iso RFE	3.2	0.161323	814.5	10773.4	13.227	38.2204	14.4481	7.24669	5.86357
13	Iso Long	3.2		841	9345	11.1118	39.4624	14.414	7.25802	5.87606
13	Iso Short	2.4		1202	6402	5.32612	39.9261	14.3509	7.25504	5.85925
13	Iso RFE	3.2		762	9242	12.1286	38.8495	14.3971	7.2573	5.87124
14	Iso Long	3.2	0.154026	1407	6611	4.69865	38.048	14.3342	7.26078	5.88134
14	Iso Short	2.4	0.200316	740.834	6808.49	9.1903	40.1005	14.3078	7.25183
14	Iso RFE	3.2	0.142088	622.11	3119	5.01358	37.6839	14.3634	7.26105	5.85933
15	Iso Long	3.2	0.105095	5660.27	1936.73	0.342162	36.7386	14.45	7.29032	5.8825
15	Iso Short	2.4	0.142529	3547.27	4857.62	1.3694	37.3583	14.2452	7.28749	5.82497
15	Iso RFE	3.2	0.0905854	2180.22	3940.36	1.80732	32.0933	14.3426	7.30858
16	Iso Long	3.2		3.45259	9.28769	2.69007	36.6592	14.2948
17	Iso Long	3.2	0.130162	3055.29	4332.35	1.41798	35.7194	14.3022	7.26527	5.90628
18	Iso Long	3.2	0.136259	2531.64	2326.01	0.918776	35.039	14.4203	7.28469
19	Iso Long	3.2		404	1191	2.94802	36.4826	14.3016	7.2672
19	Iso Long	2.4		1848.15	8810.95	4.76743	37.3768	14.2985	7.23516
19	Iso RFE	3.2		37.0482	4803.03	4.24206	35.9898	14.3616	7.28495	5.87954
20	Iso Long	3.2		10135.9	16330.1	1.61112	37.604	14.2513	7.24485
20	Iso Short	2.4		4262.84	8909.25	2.08998	37.5337	14.2214	7.24978	5.84461
20	Iso RFE	3.2						14.2626		5.8709
21	Iso Long	3.2	0.146815	3080.21	4637.31	1.50552	36.443	14.2847	7.26601
22	Iso Long	3.2	0.105028	174.491	423.02	2.42431	36.3569	14.3391	7.25508
23	Iso Long	3.2		24.4631	48.1768	1.96937	33.5094	14.3391		5.87826
23	Iso Short	2.4		29.6436	29.34	0.989759	35.251	14.2909
23	Iso RFE	3.2		59.9315	34.2355	0.571244	32.9939	14.2853
24	Iso Long	3.2	0.150713	506.979	3883.33	7.65975	35.2636	14.4633	7.2389
24	Iso Short	2.4	0.217021	102.739	443.69	4.3186	36.3348	14.3366	7.22914
24	Iso RFE	3.2	0.229091	88.2635	615.68	6.97547	36.5224	14.4586
25	Iso Long	3.2	0.14035	882.197	2013.34	2.28219	36.4749	14.2756	7.26852
25	Iso Short	2.4	0.17202	2127.95	5628.9	2.64523	36.7923	14.2537	7.23834	5.82841
25	Iso RFE	3.2	0.127703	41223.9	47749.9	1.15831	36.3198	14.3151	7.28657	5.86442

## Sheet: Control RFE_Experiments
ID	Control Test	Condition	Norm (in condition)	Norm (%Pre within condition)	% RFE	%Diff RFE (%Pre)
1	Repeat Protocol	RFE	1	1	0.197482	1
1	Repeat Protocol	RFE	0.994309	0.994194	0.203647	1.03122
1	Repeat Protocol	3 Iso	1	1
1	Repeat Protocol	3 Iso	0.98936	0.989102
2	Repeat Protocol	RFE	1	1	0.20388	1
2	Repeat Protocol	RFE	0.996752	0.996682	0.242418	1.18903
2	Repeat Protocol	3 Iso	1	1					Data generated from control RFE experiments and presented in Figure S3.
2	Repeat Protocol	3 Iso	0.966623	0.965766
3	Repeat Protocol	RFE	1	1	0.129064	1
3	Repeat Protocol	RFE	0.989041	1.00567	0.200521	1.55365
3	Repeat Protocol	3 Iso	1	1
3	Repeat Protocol	3 Iso	1.02154	0.945813
4	Repeat Protocol	RFE	1	1	0.130117	1
4	Repeat Protocol	RFE	1.02089	1.03105	0.170338	1.30911
4	Repeat Protocol	3 Iso	1	1
4	Repeat Protocol	3 Iso	0.99717	0.995614
5	Repeat Protocol	RFE	1	1	0.290309	1
5	Repeat Protocol	RFE	0.998921	1.04682	0.296981	1.02299
5	Repeat Protocol	3 Iso	1	1
5	Repeat Protocol	3 Iso	0.989551	1.04143
6	Repeat Protocol	RFE	1	1	0.23292	1
6	Repeat Protocol	RFE	0.787595	0.752225	0.250597	1.07589
6	Repeat Protocol	3 Iso	1	1
6	Repeat Protocol	3 Iso	0.785609	0.741593
7	Repeat Protocol	RFE	1	1	0.273692	1
7	Repeat Protocol	RFE	0.968504	0.976124	0.256612	0.937595
7	Repeat Protocol	3 Iso	1	1
7	Repeat Protocol	3 Iso	0.971564	0.989392
8	Repeat Protocol	RFE	1	1	0.205549	1
8	Repeat Protocol	RFE	0.989247	0.994833	0.151713	0.738085
8	Repeat Protocol	3 Iso	1	1
8	Repeat Protocol	3 Iso	1.02654	1.04134
9	Repeat Protocol	RFE	1	1	0.138004	1
9	Repeat Protocol	RFE	1.04186	1.05006	0.150596	1.09124
9	Repeat Protocol	3 Iso	1	1
9	Repeat Protocol	3 Iso	1.03154	1.03857
10	Repeat Protocol	RFE	1	1	0.255248	1
10	Repeat Protocol	RFE	0.957423	0.949164	0.22012	0.86238
10	Repeat Protocol	3 Iso	1	1
10	Repeat Protocol	3 Iso	0.981094	0.97649
11	Repeat Protocol	RFE	1	1	0.217803	1
11	Repeat Protocol	RFE	0.916162	0.941794	0.174262	0.800087
11	Repeat Protocol	3 Iso	1	1
11	Repeat Protocol	3 Iso	0.936908	0.976715
12	Repeat Protocol	RFE	1	1	0.325543	1
12	Repeat Protocol	RFE	0.982922	1.05497	0.321039	0.986164
12	Repeat Protocol	3 Iso	1	1
12	Repeat Protocol	3 Iso	0.987706	1.05856
13	Repeat Protocol	RFE	1	1	0.262234	1
13	Repeat Protocol	RFE	0.971422	0.962119	0.253277	0.965843
13	Repeat Protocol	3 Iso	1	1
13	Repeat Protocol	3 Iso	0.978025	0.968995
14	Repeat Protocol	RFE	1	1	0.239631	1
14	Repeat Protocol	RFE	0.940072	0.955052	0.259358	1.08232
14	Repeat Protocol	3 Iso	1	1
14	Repeat Protocol	3 Iso	0.942927	0.940092
